# Supplementary material for: Genetic Diversity of a Heat Activated Channel—TRPV1 in Two Desert Gerbil Species with Different Heat Sensitivity
Source: Int J Mol Sci. 2023 May 23;24(11):9123. doi: 10.3390/ijms24119123 (PMC10252964; doi:10.3390/ijms24119123)
Supplement: Supplementary file 1 [file ijms-24-09123-s001.zip]

Archive with 1 entries (1 files):
- ijms-2333110-supplementary.docx
